# Supplementary material for: Integrated Omic Analyses Reveal Module Networks Regulating Growth and Bioactive Component Synthesis of Sophora tonkinensis via Calcium Modulation
Source: Plants (Basel). 2026 Jan 2;15(1):133. doi: 10.3390/plants15010133 (PMC12787832; doi:10.3390/plants15010133)
Supplement: Supplementary file 1 [file plants-15-00133-s001.zip › Table S1.xlsx]

## Sheet: Sheet1
Gene_id	Gene	Forward Primer (5'to3')	Reverse Primer(5'to3')
evm.model.6.1045	CHS	CCCTCCAACTGCGTCATCCAAG	AGATCGGTCATGTGTTCGCTGTG
evm.model.2.6225	HCT	AATTCAGGTGTGGCAGTGTAGGAC	TTCCCTTTGATGTAGCAGCCCAAG
evm.model.3.4968	CYP75B1	CGGACACATCATCAGCACAACAG	CCCACGACCGCATCCAACTC
evm.model.1.2706	PRO	TACAGCAGCCACTCTAGCAATGAC	TGGTAATATCTGGAGGGAGGATGGG
evm.model.1.1572	AOC3, AOC2, tynA	GTACCAGCTCATCAGTGGACAACC	AGCATAGAACCCTCCAGCCCATC
evm.model.2.3508	TAT	AACGGCTTGGAATATTGTGATTGC	GGACCCAACAGTGAGAACAGGAAC
evm.model.1.183	IAA	ATGTGGTTCAAAGGGCTCTAATGC	ATCCCACTACCCTCAGCCTCTTG
evm.model.3.4324	JAZ	GTACCTTCGGAGACCTTACCCTTG	TGGTGGTAGCAGAGTGACAAGATG
evm.model.3.2523	TGA	GGCAGATCACCTTAGGCAACAAAC	AGCAGCCCAAAGAGAACTGAGAG
LY-3745		CTTTTTGCGGATTTGTTT	TGTCGGTTTCCTTCATTG
